# Supplementary material for: A Molecularly Imprinted Membrane for High-Density Lipoprotein Extraction in Point-of-Care Testing
Source: Biosensors (Basel). 2025 Oct 10;15(10):685. doi: 10.3390/bios15100685 (PMC12563577; doi:10.3390/bios15100685)
Supplement: Supplementary file 1 [file biosensors-15-00685-s001.zip]

Archive with 1 entries (1 files):
- biosensors-3845556-supplementary.pdf
